# Supplementary material for: Immunosenescence and Inflammation in Chronic Obstructive Pulmonary Disease: A Systematic Review
Source: J Clin Med. 2024 Jun 13;13(12):3449. doi: 10.3390/jcm13123449 (PMC11205253; doi:10.3390/jcm13123449)
Supplement: Supplementary file 1 [file jcm-13-03449-s001.zip]

Archive with 1 entries (1 files):
- jcm-2998604-supplementary.pdf
